# Supplementary material for: Predictors of Quality of Life in HIV-Infected Persons from Mozambique: The Dual Role of Schooling
Source: Infect Dis Rep. 2023 Jul 10;15(4):392–402. doi: 10.3390/idr15040040 (PMC10366898; doi:10.3390/idr15040040)
Supplement: Supplementary file 1 [file idr-15-00040-s001.zip]

Archive with 1 entries (1 files):
- idr-2435139-supplementary.pdf
